# Supplementary material for: Enhancement of Perylenequinonoid Compounds Production from Strain of Pseudoshiraia conidialis by UV-Induced Mutagenesis
Source: Microorganisms. 2025 Aug 27;13(9):1999. doi: 10.3390/microorganisms13091999 (PMC12471705; doi:10.3390/microorganisms13091999)
Supplement: Supplementary file 1 [file microorganisms-13-01999-s001.zip]

Archive with 1 entries (1 files):
- microorganisms-3745301-supplementary.pdf
